# Supplementary material for: Plasma ACE and ACE2 Levels Are Altered in Patients with COVID-19
Source: Viruses. 2026 Apr 14;18(4):465. doi: 10.3390/v18040465 (PMC13119688; doi:10.3390/v18040465)
Supplement: Supplementary file 1 [file viruses-18-00465-s001.zip]

Archive with 1 entries (1 files):
- viruses-4221553-supplementary.pdf
